# Supplementary material for: ﻿A detailed comparison of two species in the genus Potamanthus Pictet, 1843 from China (Ephemeroptera, Potamanthidae)
Source: Zookeys. 2022 Oct 26;1125:193–205. doi: 10.3897/zookeys.1125.89219 (PMC9836720; doi:10.3897/zookeys.1125.89219)
Supplement: XML Treatment for Potamanthus huoshanensis [file zookeys.1125.89219-treatment1.xml]

<!DOCTYPE tp:taxon-treatment
  PUBLIC "-//TaxonX//DTD Taxonomic Treatment Publishing DTD v0 20100105//EN" "tax-treatment-NSO.dtd">
<tp:taxon-treatment xmlns:tp="http://www.plazi.org/taxpub"><tp:treatment-meta><kwd-group><label>Taxon classification</label><kwd>
              <named-content content-type="kingdom">Animalia</named-content>
            </kwd><kwd>
              <named-content content-type="order">Ephemeroptera</named-content>
            </kwd><kwd>
              <named-content content-type="family">Potamanthidae</named-content>
            </kwd></kwd-group><mixed-citation publication-type="journal"><person-group><name><surname>Li</surname><given-names>Wen-Juan</given-names></name><name><surname>Zhou</surname><given-names>Chang-Fa</given-names></name></person-group><article-title>﻿A detailed comparison of two species in the genus <italic><tp:taxon-name><tp:taxon-name-part taxon-name-part-type="genus" reg="Potamanthus">Potamanthus</tp:taxon-name-part></tp:taxon-name></italic> Pictet, 1843 from China (<tp:taxon-name><tp:taxon-name-part taxon-name-part-type="order">Ephemeroptera</tp:taxon-name-part></tp:taxon-name>, <tp:taxon-name><tp:taxon-name-part taxon-name-part-type="family">Potamanthidae</tp:taxon-name-part></tp:taxon-name>)</article-title><source>Zookeys</source><day>26</day><month>10</month><year>2022</year><volume>1125</volume><fpage>193</fpage><lpage>205</lpage><pub-id pub-id-type="doi">10.3897/zookeys.1125.89219</pub-id></mixed-citation></tp:treatment-meta><tp:nomenclature><label>﻿</label><tp:taxon-name>
            <object-id xmlns:xlink="http://www.w3.org/1999/xlink" content-type="arpha" xlink:type="simple">70800F60-A37D-58A5-B55A-20F3E9996412</object-id>
            <tp:taxon-name-part taxon-name-part-type="genus" reg="Potamanthus">Potamanthus</tp:taxon-name-part>
            <tp:taxon-name-part taxon-name-part-type="species" reg="huoshanensis">huoshanensis</tp:taxon-name-part>
          </tp:taxon-name><tp:taxon-authority>Wu, 1987</tp:taxon-authority><tp:nomenclature-citation-list><tp:nomenclature-citation><tp:taxon-name><tp:taxon-name-part taxon-name-part-type="genus" reg="Potamanthus">Potamanthus</tp:taxon-name-part> (<tp:taxon-name-part taxon-name-part-type="subgenus" reg="Patamanthus">Patamanthus</tp:taxon-name-part>) <tp:taxon-name-part taxon-name-part-type="species" reg="huoshanensis">huoshanensis</tp:taxon-name-part></tp:taxon-name><comment>Wu, 1987b: 421. figs 1–5. Types: nymph, male and female, from Anhui, China.</comment></tp:nomenclature-citation><tp:nomenclature-citation><tp:taxon-name><tp:taxon-name-part taxon-name-part-type="genus" reg="Potamanthus">Potamanthus</tp:taxon-name-part> (<tp:taxon-name-part taxon-name-part-type="subgenus" reg="Patamanthus">Patamanthus</tp:taxon-name-part>) <tp:taxon-name-part taxon-name-part-type="species" reg="huoshanensis">huoshanensis</tp:taxon-name-part></tp:taxon-name><comment>: <xref ref-type="bibr" rid="B2">Bae and McCafferty 1991</xref>: 49. figs 15, 95, 113, 126, 139 (nymph, male and female); <xref ref-type="bibr" rid="B12">Ishiwata 2001</xref>: 58; <xref ref-type="bibr" rid="B26">Zhou 2013</xref>: 202; <xref ref-type="bibr" rid="B27">Zhou et al. 2015</xref>: 252.</comment></tp:nomenclature-citation><tp:nomenclature-citation><tp:taxon-name>
                <tp:taxon-name-part taxon-name-part-type="genus" reg="Potamanthus">Potamanthus</tp:taxon-name-part>
                <tp:taxon-name-part taxon-name-part-type="species" reg="huoshanensis">huoshanensis</tp:taxon-name-part>
              </tp:taxon-name><comment>: <xref ref-type="bibr" rid="B24">Wu et al. 1991</xref>: 111. fig. 2 (egg); <xref ref-type="bibr" rid="B25">You and Gui 1995</xref>: 116. fig. 123 (male and female).</comment></tp:nomenclature-citation></tp:nomenclature-citation-list></tp:nomenclature><tp:treatment-sec sec-type="distribution" id="SECID0EHOAC"><title>Distribution.</title><p>China (Anhui Province); Japan (Yokkaichi city, Lake Biwa).</p></tp:treatment-sec><tp:treatment-sec sec-type="description" id="SECID0EMOAC"><title>Description.</title><p>see <xref ref-type="bibr" rid="B23">Wu (1987b)</xref> and <xref ref-type="bibr" rid="B2">Bae and McCafferty (1991)</xref>.</p></tp:treatment-sec><tp:treatment-sec sec-type="diagnosis" id="SECID0E1OAC"><title>Diagnosis.</title><p>This species resembles <italic><tp:taxon-name><tp:taxon-name-part taxon-name-part-type="genus" reg="Potamanthus">Potamanthus</tp:taxon-name-part><tp:taxon-name-part taxon-name-part-type="species" reg="luteus">luteus</tp:taxon-name-part></tp:taxon-name></italic> in the main characters of both the adults and the nymphs, which can be differentiated only by very fine structures (Table <xref ref-type="table" rid="T1">1</xref>). In the nymph, the labrum of <italic><tp:taxon-name><tp:taxon-name-part taxon-name-part-type="genus" reg="Potamanthus">P.</tp:taxon-name-part><tp:taxon-name-part taxon-name-part-type="species" reg="huoshanensis">huoshanensis</tp:taxon-name-part></tp:taxon-name></italic> is slightly narrower than that of <italic><tp:taxon-name><tp:taxon-name-part taxon-name-part-type="genus" reg="Potamanthus">P.</tp:taxon-name-part><tp:taxon-name-part taxon-name-part-type="species" reg="luteus">luteus</tp:taxon-name-part></tp:taxon-name></italic> (Fig. <xref ref-type="fig" rid="F3">3A, B</xref>); the mandibular tusks are indistinctly shorter than in <italic><tp:taxon-name><tp:taxon-name-part taxon-name-part-type="genus" reg="Potamanthus">P.</tp:taxon-name-part><tp:taxon-name-part taxon-name-part-type="species" reg="luteus">luteus</tp:taxon-name-part></tp:taxon-name></italic>, and this can be seen in nymphal dorsal views (Figs <xref ref-type="fig" rid="F2">2A, B, E, F</xref>, <xref ref-type="fig" rid="F3">3E–H</xref>); the maxillary palpi of both species are similar but different in their length ratio: the ratio in the former species is 1.0: 0.6: 1.0, whereas that of the latter species is 1.0: 0.7: 1.3 (Fig. <xref ref-type="fig" rid="F3">3I–L</xref>). The two species have a very similar hypopharynx and labia (Fig. <xref ref-type="fig" rid="F3">3C, D, M, N</xref>). Although the color pattern of examined <italic><tp:taxon-name><tp:taxon-name-part taxon-name-part-type="genus" reg="Potamanthus">P.</tp:taxon-name-part><tp:taxon-name-part taxon-name-part-type="species" reg="huoshanensis">huoshanensis</tp:taxon-name-part></tp:taxon-name></italic> has fainted and is pale, the leg lengths are different in the two species: ratio of forefemora: tibiae: tarsi = 1.0: 0.7: 0.6 in <italic><tp:taxon-name><tp:taxon-name-part taxon-name-part-type="genus" reg="Potamanthus">P.</tp:taxon-name-part><tp:taxon-name-part taxon-name-part-type="species" reg="huoshanensis">huoshanensis</tp:taxon-name-part></tp:taxon-name></italic> and 1.0: 0.8: 0.6 in <italic><tp:taxon-name><tp:taxon-name-part taxon-name-part-type="genus" reg="Potamanthus">P.</tp:taxon-name-part><tp:taxon-name-part taxon-name-part-type="species" reg="luteus">luteus</tp:taxon-name-part></tp:taxon-name></italic>, the former having slightly shorter forelegs and tibiae (Fig. <xref ref-type="fig" rid="F2">2I, L</xref>). But the midlegs, hindlegs and their claws are very similar (Fig. <xref ref-type="fig" rid="F2">2D, H, J, K, M, N</xref>).</p><fig id="F1" position="float" orientation="portrait"><object-id xmlns:xlink="http://www.w3.org/1999/xlink" content-type="doi" xlink:type="simple">10.3897/zookeys.1125.89219.figure1</object-id><object-id xmlns:xlink="http://www.w3.org/1999/xlink" content-type="arpha" xlink:type="simple">B1DB673A-AE35-5E17-AD4C-894667EAA0E8</object-id><label>Figure 1.</label><caption><p>Male and female nymph habitus of two <italic><tp:taxon-name><tp:taxon-name-part taxon-name-part-type="genus" reg="Potamanthus">Potamanthus</tp:taxon-name-part></tp:taxon-name></italic> species: <bold>A, B</bold><italic><tp:taxon-name><tp:taxon-name-part taxon-name-part-type="genus" reg="Potamanthus">P.</tp:taxon-name-part><tp:taxon-name-part taxon-name-part-type="species" reg="huoshanensis">huoshanensis</tp:taxon-name-part></tp:taxon-name></italic> and <bold>C, D</bold><italic><tp:taxon-name><tp:taxon-name-part taxon-name-part-type="genus" reg="Potamanthus">P.</tp:taxon-name-part><tp:taxon-name-part taxon-name-part-type="species" reg="luteus">luteus</tp:taxon-name-part></tp:taxon-name></italic>.</p></caption><graphic xmlns:xlink="http://www.w3.org/1999/xlink" xlink:href="zookeys-1125-193_article-89219__-g001.jpg" position="float" orientation="portrait" xlink:type="simple" id="oo_762475.jpg"><uri content-type="original_file" xlink:type="simple">https://binary.pensoft.net/fig/762475</uri></graphic></fig><fig id="F2" position="float" orientation="portrait"><object-id xmlns:xlink="http://www.w3.org/1999/xlink" content-type="doi" xlink:type="simple">10.3897/zookeys.1125.89219.figure2</object-id><object-id xmlns:xlink="http://www.w3.org/1999/xlink" content-type="arpha" xlink:type="simple">5CE123F7-2C4D-5FF9-8DC9-52B6B63519E8</object-id><label>Figure 2.</label><caption><p>Male and female head, thorax, foreleg claw, foreleg, midleg and hindleg of nymph of two <italic><tp:taxon-name><tp:taxon-name-part taxon-name-part-type="genus" reg="Potamanthus">Potamanthus</tp:taxon-name-part></tp:taxon-name></italic> species: <bold>A–D, I–K</bold><italic><tp:taxon-name><tp:taxon-name-part taxon-name-part-type="genus" reg="Potamanthus">P.</tp:taxon-name-part><tp:taxon-name-part taxon-name-part-type="species" reg="huoshanensis">huoshanensis</tp:taxon-name-part></tp:taxon-name></italic> and <bold>E–H, L–N</bold><italic><tp:taxon-name><tp:taxon-name-part taxon-name-part-type="genus" reg="Potamanthus">P.</tp:taxon-name-part><tp:taxon-name-part taxon-name-part-type="species" reg="luteus">luteus</tp:taxon-name-part></tp:taxon-name></italic>.</p></caption><graphic xmlns:xlink="http://www.w3.org/1999/xlink" xlink:href="zookeys-1125-193_article-89219__-g002.jpg" position="float" orientation="portrait" xlink:type="simple" id="oo_762476.jpg"><uri content-type="original_file" xlink:type="simple">https://binary.pensoft.net/fig/762476</uri></graphic></fig><fig id="F3" position="float" orientation="portrait"><object-id xmlns:xlink="http://www.w3.org/1999/xlink" content-type="doi" xlink:type="simple">10.3897/zookeys.1125.89219.figure3</object-id><object-id xmlns:xlink="http://www.w3.org/1999/xlink" content-type="arpha" xlink:type="simple">A3261A83-28EC-5721-8A5F-4781A806EC9D</object-id><label>Figure 3.</label><caption><p>Labrum, hypopharynx, left mandible, right mandible, maxilla and labium of nymph mouthparts of two <italic><tp:taxon-name><tp:taxon-name-part taxon-name-part-type="genus" reg="Potamanthus">Potamanthus</tp:taxon-name-part></tp:taxon-name></italic> species: <bold>A, C, E, G, I, K, M</bold><italic><tp:taxon-name><tp:taxon-name-part taxon-name-part-type="genus" reg="Potamanthus">P.</tp:taxon-name-part><tp:taxon-name-part taxon-name-part-type="species" reg="huoshanensis">huoshanensis</tp:taxon-name-part></tp:taxon-name></italic> and <bold>B, D, F, H, J, L, N</bold><italic><tp:taxon-name><tp:taxon-name-part taxon-name-part-type="genus" reg="Potamanthus">P.</tp:taxon-name-part><tp:taxon-name-part taxon-name-part-type="species" reg="luteus">luteus</tp:taxon-name-part></tp:taxon-name></italic>. dd: distal dentisetae; dp: proximal dentisetae.</p></caption><graphic xmlns:xlink="http://www.w3.org/1999/xlink" xlink:href="zookeys-1125-193_article-89219__-g003.jpg" position="float" orientation="portrait" xlink:type="simple" id="oo_762477.jpg"><uri content-type="original_file" xlink:type="simple">https://binary.pensoft.net/fig/762477</uri></graphic></fig><table-wrap id="T1" position="float" orientation="portrait"><label>Table 1.</label><caption><p>Comparison of characteristics of the two <italic><tp:taxon-name><tp:taxon-name-part taxon-name-part-type="genus" reg="Potamanthus">Potamanthus</tp:taxon-name-part></tp:taxon-name></italic> species.</p></caption><table id="TID0EWYAE" rules="all"><tbody><tr><th rowspan="1" colspan="2">Characters Species</th><th rowspan="1" colspan="1">
                    <italic>
                      <tp:taxon-name><tp:taxon-name-part taxon-name-part-type="genus" reg="Potamanthus">P.</tp:taxon-name-part><tp:taxon-name-part taxon-name-part-type="species" reg="huoshanensis">huoshanensis</tp:taxon-name-part></tp:taxon-name>
                    </italic>
                  </th><th rowspan="1" colspan="1">
                    <italic>
                      <tp:taxon-name><tp:taxon-name-part taxon-name-part-type="genus" reg="Potamanthus">P.</tp:taxon-name-part><tp:taxon-name-part taxon-name-part-type="species" reg="luteus">luteus</tp:taxon-name-part></tp:taxon-name>
                    </italic>
                  </th></tr><tr><td rowspan="4" colspan="1">Nymph</td><td rowspan="1" colspan="1">mandibular tusks</td><td rowspan="1" colspan="1">not protruding the labrum</td><td rowspan="1" colspan="1">protruding the labrum</td></tr><tr><td rowspan="1" colspan="1">ratio of maxillary palpi from base to apex</td><td rowspan="1" colspan="1">1.0: 0.6: 1.0</td><td rowspan="1" colspan="1">1.0: 0.7: 1.3</td></tr><tr><td rowspan="1" colspan="1">ratio of forefemora: tibiae: tarsi</td><td rowspan="1" colspan="1">1.0: 0.7: 0.6</td><td rowspan="1" colspan="1">1.0: 0.8: 0.6</td></tr><tr><td rowspan="1" colspan="1">Pairs of lateral dots on abdominal terga</td><td rowspan="1" colspan="1">without</td><td rowspan="1" colspan="1">with</td></tr><tr><td rowspan="8" colspan="1">Male imago</td><td rowspan="1" colspan="1">pigments of crossveins in forewings</td><td rowspan="1" colspan="1">vague</td><td rowspan="1" colspan="1">clear</td></tr><tr><td rowspan="1" colspan="1"><abbrev xmlns:xlink="http://www.w3.org/1999/xlink" xlink:title="medius anterior" id="ABBRID0ELKAE" xlink:type="simple">MA</abbrev>: <abbrev xmlns:xlink="http://www.w3.org/1999/xlink" xlink:title="medius anterior" id="ABBRID0EPKAE" xlink:type="simple">MA</abbrev><sub>1</sub></td><td rowspan="1" colspan="1">1.0: 0.7</td><td rowspan="1" colspan="1">1.0: 0.9</td></tr><tr><td rowspan="1" colspan="1">costal projection of hindwings</td><td rowspan="1" colspan="1">blunt</td><td rowspan="1" colspan="1">sharp</td></tr><tr><td rowspan="1" colspan="1">distance between two compound eyes</td><td rowspan="1" colspan="1">no or very short</td><td rowspan="1" colspan="1">half of median ocellus</td></tr><tr><td rowspan="1" colspan="1">Pairs of lateral dots on abdominal terga</td><td rowspan="1" colspan="1">without</td><td rowspan="1" colspan="1">with</td></tr><tr><td rowspan="1" colspan="1">Penial lobes covered by subgenital plate</td><td rowspan="1" colspan="1">partially</td><td rowspan="1" colspan="1">no</td></tr><tr><td rowspan="1" colspan="1">Posterior emargination of subgenital plate</td><td rowspan="1" colspan="1">shallow</td><td rowspan="1" colspan="1">V-shaped cleft</td></tr><tr><td rowspan="1" colspan="1">ratio of forefemora: tibiae: tarsi</td><td rowspan="1" colspan="1">1.0: 1.3: 1.6</td><td rowspan="1" colspan="1">1.0: 1.6: 1.5</td></tr><tr><td rowspan="3" colspan="1">Female imago</td><td rowspan="1" colspan="1">pigments of crossveins in forewings</td><td rowspan="1" colspan="1">vague</td><td rowspan="1" colspan="1">clear</td></tr><tr><td rowspan="1" colspan="1"><abbrev xmlns:xlink="http://www.w3.org/1999/xlink" xlink:title="medius anterior" id="ABBRID0EHNAE" xlink:type="simple">MA</abbrev>: <abbrev xmlns:xlink="http://www.w3.org/1999/xlink" xlink:title="medius anterior" id="ABBRID0ELNAE" xlink:type="simple">MA</abbrev><sub>1</sub></td><td rowspan="1" colspan="1">1.0: 1.0</td><td rowspan="1" colspan="1">1.0: 0.9</td></tr><tr><td rowspan="1" colspan="1">Pairs of lateral dots on abdominal terga</td><td rowspan="1" colspan="1">without</td><td rowspan="1" colspan="1">with</td></tr></tbody></table></table-wrap><p>Males of the two species can be easily separated: (1) the pigments of the crossveins of the forewings of <italic><tp:taxon-name><tp:taxon-name-part taxon-name-part-type="genus" reg="Potamanthus">P.</tp:taxon-name-part><tp:taxon-name-part taxon-name-part-type="species" reg="huoshanensis">huoshanensis</tp:taxon-name-part></tp:taxon-name></italic> are almost invisible, but they are clear on the forewings of <italic><tp:taxon-name><tp:taxon-name-part taxon-name-part-type="genus" reg="Potamanthus">P.</tp:taxon-name-part><tp:taxon-name-part taxon-name-part-type="species" reg="luteus">luteus</tp:taxon-name-part></tp:taxon-name></italic> (Figs <xref ref-type="fig" rid="F4">4A, C</xref>, <xref ref-type="fig" rid="F5">5E, G</xref>); (2) the costal projection of the hindwings are slightly blunter in <italic><tp:taxon-name><tp:taxon-name-part taxon-name-part-type="genus" reg="Potamanthus">P.</tp:taxon-name-part><tp:taxon-name-part taxon-name-part-type="species" reg="huoshanensis">huoshanensis</tp:taxon-name-part></tp:taxon-name></italic> than in <italic><tp:taxon-name><tp:taxon-name-part taxon-name-part-type="genus" reg="Potamanthus">P.</tp:taxon-name-part><tp:taxon-name-part taxon-name-part-type="species" reg="luteus">luteus</tp:taxon-name-part></tp:taxon-name></italic> (Fig. <xref ref-type="fig" rid="F5">5F, H</xref>); (3) the compound eyes of <italic><tp:taxon-name><tp:taxon-name-part taxon-name-part-type="genus" reg="Potamanthus">P.</tp:taxon-name-part><tp:taxon-name-part taxon-name-part-type="species" reg="huoshanensis">huoshanensis</tp:taxon-name-part></tp:taxon-name></italic> are almost contiguous but they are clearly separated in <italic><tp:taxon-name><tp:taxon-name-part taxon-name-part-type="genus" reg="Potamanthus">P.</tp:taxon-name-part><tp:taxon-name-part taxon-name-part-type="species" reg="luteus">luteus</tp:taxon-name-part></tp:taxon-name></italic> (Fig. <xref ref-type="fig" rid="F5">5A, C</xref>); (4) both the lateral and inner extended lobes of the penis of <italic><tp:taxon-name><tp:taxon-name-part taxon-name-part-type="genus" reg="Potamanthus">P.</tp:taxon-name-part><tp:taxon-name-part taxon-name-part-type="species" reg="huoshanensis">huoshanensis</tp:taxon-name-part></tp:taxon-name></italic> are slightly smaller than those of <italic><tp:taxon-name><tp:taxon-name-part taxon-name-part-type="genus" reg="Potamanthus">P.</tp:taxon-name-part><tp:taxon-name-part taxon-name-part-type="species" reg="luteus">luteus</tp:taxon-name-part></tp:taxon-name></italic> (Fig. <xref ref-type="fig" rid="F6">6C–E, H–J</xref>); (5) the penes of <italic><tp:taxon-name><tp:taxon-name-part taxon-name-part-type="genus" reg="Potamanthus">P.</tp:taxon-name-part><tp:taxon-name-part taxon-name-part-type="species" reg="huoshanensis">huoshanensis</tp:taxon-name-part></tp:taxon-name></italic> are slightly shorter than those of <italic><tp:taxon-name><tp:taxon-name-part taxon-name-part-type="genus" reg="Potamanthus">P.</tp:taxon-name-part><tp:taxon-name-part taxon-name-part-type="species" reg="luteus">luteus</tp:taxon-name-part></tp:taxon-name></italic>: the subgenital plate of <italic><tp:taxon-name><tp:taxon-name-part taxon-name-part-type="genus" reg="Potamanthus">P.</tp:taxon-name-part><tp:taxon-name-part taxon-name-part-type="species" reg="huoshanensis">huoshanensis</tp:taxon-name-part></tp:taxon-name></italic> almost covers the base of the penial lobes but the penes of <italic><tp:taxon-name><tp:taxon-name-part taxon-name-part-type="genus" reg="Potamanthus">P.</tp:taxon-name-part><tp:taxon-name-part taxon-name-part-type="species" reg="luteus">luteus</tp:taxon-name-part></tp:taxon-name></italic> are longer, with the whole penes completely visible in ventral view (Fig. <xref ref-type="fig" rid="F6">6A, B, F, G</xref>); (6) the subgenital plate of <italic><tp:taxon-name><tp:taxon-name-part taxon-name-part-type="genus" reg="Potamanthus">P.</tp:taxon-name-part><tp:taxon-name-part taxon-name-part-type="species" reg="huoshanensis">huoshanensis</tp:taxon-name-part></tp:taxon-name></italic> has a shallow median emargination, whereas that of <italic><tp:taxon-name><tp:taxon-name-part taxon-name-part-type="genus" reg="Potamanthus">P.</tp:taxon-name-part><tp:taxon-name-part taxon-name-part-type="species" reg="luteus">luteus</tp:taxon-name-part></tp:taxon-name></italic> has a clear V-shaped cleft (Fig. <xref ref-type="fig" rid="F6">6A–D, F–I</xref>); (7) the forking point of the <abbrev xmlns:xlink="http://www.w3.org/1999/xlink" xlink:title="medius anterior" id="ABBRID0EXTAE" xlink:type="simple">MA</abbrev> in the <italic><tp:taxon-name><tp:taxon-name-part taxon-name-part-type="genus" reg="Potamanthus">P.</tp:taxon-name-part><tp:taxon-name-part taxon-name-part-type="species" reg="huoshanensis">huoshanensis</tp:taxon-name-part></tp:taxon-name></italic> forewings is more distal than that of <italic><tp:taxon-name><tp:taxon-name-part taxon-name-part-type="genus" reg="Potamanthus">P.</tp:taxon-name-part><tp:taxon-name-part taxon-name-part-type="species" reg="luteus">luteus</tp:taxon-name-part></tp:taxon-name></italic>, with the ratio of <abbrev xmlns:xlink="http://www.w3.org/1999/xlink" xlink:title="medius anterior" id="ABBRID0ERUAE" xlink:type="simple">MA</abbrev>: <abbrev xmlns:xlink="http://www.w3.org/1999/xlink" xlink:title="medius anterior" id="ABBRID0EVUAE" xlink:type="simple">MA</abbrev><sub>1</sub> = 1.0: 0.7 in the former species and 1.0: 0.9 in the latter (Fig. <xref ref-type="fig" rid="F5">5E, G</xref>); (8) the foretibiae of <italic><tp:taxon-name><tp:taxon-name-part taxon-name-part-type="genus" reg="Potamanthus">P.</tp:taxon-name-part><tp:taxon-name-part taxon-name-part-type="species" reg="huoshanensis">huoshanensis</tp:taxon-name-part></tp:taxon-name></italic> are shorter than in <italic><tp:taxon-name><tp:taxon-name-part taxon-name-part-type="genus" reg="Potamanthus">P.</tp:taxon-name-part><tp:taxon-name-part taxon-name-part-type="species" reg="luteus">luteus</tp:taxon-name-part></tp:taxon-name></italic>, with the ratio forefemora: tibiae: tarsi = 1.0: 1.3: 1.6 in <italic><tp:taxon-name><tp:taxon-name-part taxon-name-part-type="genus" reg="Potamanthus">P.</tp:taxon-name-part><tp:taxon-name-part taxon-name-part-type="species" reg="huoshanensis">huoshanensis</tp:taxon-name-part></tp:taxon-name></italic> and 1.0: 1.6: 1.5 in <italic><tp:taxon-name><tp:taxon-name-part taxon-name-part-type="genus" reg="Potamanthus">P.</tp:taxon-name-part><tp:taxon-name-part taxon-name-part-type="species" reg="luteus">luteus</tp:taxon-name-part></tp:taxon-name></italic> (Fig. <xref ref-type="fig" rid="F4">4A, C</xref>).</p><fig id="F4" position="float" orientation="portrait"><object-id xmlns:xlink="http://www.w3.org/1999/xlink" content-type="doi" xlink:type="simple">10.3897/zookeys.1125.89219.figure4</object-id><object-id xmlns:xlink="http://www.w3.org/1999/xlink" content-type="arpha" xlink:type="simple">E62B4FEB-3FD0-5686-A5AF-F8FA11A79165</object-id><label>Figure 4.</label><caption><p>Male and female adult morphology of two <italic><tp:taxon-name><tp:taxon-name-part taxon-name-part-type="genus" reg="Potamanthus">Potamanthus</tp:taxon-name-part></tp:taxon-name></italic> species: <bold>A, B</bold><italic><tp:taxon-name><tp:taxon-name-part taxon-name-part-type="genus" reg="Potamanthus">P.</tp:taxon-name-part><tp:taxon-name-part taxon-name-part-type="species" reg="huoshanensis">huoshanensis</tp:taxon-name-part></tp:taxon-name></italic> and <bold>C, D</bold><italic><tp:taxon-name><tp:taxon-name-part taxon-name-part-type="genus" reg="Potamanthus">P.</tp:taxon-name-part><tp:taxon-name-part taxon-name-part-type="species" reg="luteus">luteus</tp:taxon-name-part></tp:taxon-name></italic>.</p></caption><graphic xmlns:xlink="http://www.w3.org/1999/xlink" xlink:href="zookeys-1125-193_article-89219__-g004.jpg" position="float" orientation="portrait" xlink:type="simple" id="oo_762478.jpg"><uri content-type="original_file" xlink:type="simple">https://binary.pensoft.net/fig/762478</uri></graphic></fig><fig id="F5" position="float" orientation="portrait"><object-id xmlns:xlink="http://www.w3.org/1999/xlink" content-type="doi" xlink:type="simple">10.3897/zookeys.1125.89219.figure5</object-id><object-id xmlns:xlink="http://www.w3.org/1999/xlink" content-type="arpha" xlink:type="simple">28B77CBB-F180-5ED9-8388-53BA0B24523A</object-id><label>Figure 5.</label><caption><p>Male head, female head, forewing and hindwing of two <italic><tp:taxon-name><tp:taxon-name-part taxon-name-part-type="genus" reg="Potamanthus">Potamanthus</tp:taxon-name-part></tp:taxon-name></italic> species: <bold>A, B, E, F</bold><italic><tp:taxon-name><tp:taxon-name-part taxon-name-part-type="genus" reg="Potamanthus">P.</tp:taxon-name-part><tp:taxon-name-part taxon-name-part-type="species" reg="huoshanensis">huoshanensis</tp:taxon-name-part></tp:taxon-name></italic> and <bold>C, D, G, H</bold><italic><tp:taxon-name><tp:taxon-name-part taxon-name-part-type="genus" reg="Potamanthus">P.</tp:taxon-name-part><tp:taxon-name-part taxon-name-part-type="species" reg="luteus">luteus</tp:taxon-name-part></tp:taxon-name></italic>.</p></caption><graphic xmlns:xlink="http://www.w3.org/1999/xlink" xlink:href="zookeys-1125-193_article-89219__-g005.jpg" position="float" orientation="portrait" xlink:type="simple" id="oo_762479.jpg"><uri content-type="original_file" xlink:type="simple">https://binary.pensoft.net/fig/762479</uri></graphic></fig><fig id="F6" position="float" orientation="portrait"><object-id xmlns:xlink="http://www.w3.org/1999/xlink" content-type="doi" xlink:type="simple">10.3897/zookeys.1125.89219.figure6</object-id><object-id xmlns:xlink="http://www.w3.org/1999/xlink" content-type="arpha" xlink:type="simple">289AEFEF-E7C4-528B-9404-E18330A0E13B</object-id><label>Figure 6.</label><caption><p>Genitalia (ventral and dorsal view) and penis (ventral, dorsal and lateral view) of two <italic><tp:taxon-name><tp:taxon-name-part taxon-name-part-type="genus" reg="Potamanthus">Potamanthus</tp:taxon-name-part></tp:taxon-name></italic> species: <bold>A–E</bold><italic><tp:taxon-name><tp:taxon-name-part taxon-name-part-type="genus" reg="Potamanthus">P.</tp:taxon-name-part><tp:taxon-name-part taxon-name-part-type="species" reg="huoshanensis">huoshanensis</tp:taxon-name-part></tp:taxon-name></italic> and <bold>F–J</bold><italic><tp:taxon-name><tp:taxon-name-part taxon-name-part-type="genus" reg="Potamanthus">P.</tp:taxon-name-part><tp:taxon-name-part taxon-name-part-type="species" reg="luteus">luteus</tp:taxon-name-part></tp:taxon-name></italic>.</p></caption><graphic xmlns:xlink="http://www.w3.org/1999/xlink" xlink:href="zookeys-1125-193_article-89219__-g006.jpg" position="float" orientation="portrait" xlink:type="simple" id="oo_762480.jpg"><uri content-type="original_file" xlink:type="simple">https://binary.pensoft.net/fig/762480</uri></graphic></fig><p>The females of the two species can differentiated by their wing color and the shape of the hindwings, like in the males (Fig. <xref ref-type="fig" rid="F4">4B, D</xref>). The compound eyes of female <italic><tp:taxon-name><tp:taxon-name-part taxon-name-part-type="genus" reg="Potamanthus">P.</tp:taxon-name-part><tp:taxon-name-part taxon-name-part-type="species" reg="luteus">luteus</tp:taxon-name-part></tp:taxon-name></italic> are slightly smaller than those of <italic><tp:taxon-name><tp:taxon-name-part taxon-name-part-type="genus" reg="Potamanthus">P.</tp:taxon-name-part><tp:taxon-name-part taxon-name-part-type="species" reg="huoshanensis">huoshanensis</tp:taxon-name-part></tp:taxon-name></italic> (Fig. <xref ref-type="fig" rid="F5">5B, D</xref>), but the subgenital plates are very similar (Fig. <xref ref-type="fig" rid="F7">7</xref>).</p><fig id="F7" position="float" orientation="portrait"><object-id xmlns:xlink="http://www.w3.org/1999/xlink" content-type="doi" xlink:type="simple">10.3897/zookeys.1125.89219.figure7</object-id><object-id xmlns:xlink="http://www.w3.org/1999/xlink" content-type="arpha" xlink:type="simple">DAB85686-0612-5B37-A628-557622033110</object-id><label>Figure 7.</label><caption><p>Abdominal segments VII–X (lateral and ventral view) of two <italic><tp:taxon-name><tp:taxon-name-part taxon-name-part-type="genus" reg="Potamanthus">Potamanthus</tp:taxon-name-part></tp:taxon-name></italic> species: <bold>A, B</bold><italic><tp:taxon-name><tp:taxon-name-part taxon-name-part-type="genus" reg="Potamanthus">P.</tp:taxon-name-part><tp:taxon-name-part taxon-name-part-type="species" reg="huoshanensis">huoshanensis</tp:taxon-name-part></tp:taxon-name></italic> and <bold>C, D</bold><italic><tp:taxon-name><tp:taxon-name-part taxon-name-part-type="genus" reg="Potamanthus">P.</tp:taxon-name-part><tp:taxon-name-part taxon-name-part-type="species" reg="luteus">luteus</tp:taxon-name-part></tp:taxon-name></italic>.</p></caption><graphic xmlns:xlink="http://www.w3.org/1999/xlink" xlink:href="zookeys-1125-193_article-89219__-g007.jpg" position="float" orientation="portrait" xlink:type="simple" id="oo_762481.jpg"><uri content-type="original_file" xlink:type="simple">https://binary.pensoft.net/fig/762481</uri></graphic></fig><p>Although the color of the <italic><tp:taxon-name><tp:taxon-name-part taxon-name-part-type="genus" reg="Potamanthus">P.</tp:taxon-name-part><tp:taxon-name-part taxon-name-part-type="species" reg="huoshanensis">huoshanensis</tp:taxon-name-part></tp:taxon-name></italic> material is not clear, the original description of <xref ref-type="bibr" rid="B23">Wu (1987b)</xref> and our specimens clearly show that the males, females and nymphs of this species do not have dots on their abdominal terga. In contrast, all stages of <italic><tp:taxon-name><tp:taxon-name-part taxon-name-part-type="genus" reg="Potamanthus">P.</tp:taxon-name-part><tp:taxon-name-part taxon-name-part-type="species" reg="luteus">luteus</tp:taxon-name-part></tp:taxon-name></italic> have a pair of dark dots on the abdominal terga (Fig. <xref ref-type="fig" rid="F4">4C–D</xref>). In addition, <italic><tp:taxon-name><tp:taxon-name-part taxon-name-part-type="genus" reg="Potamanthus">P.</tp:taxon-name-part><tp:taxon-name-part taxon-name-part-type="species" reg="luteus">luteus</tp:taxon-name-part></tp:taxon-name></italic> has a longitudinal median reddish band on the abdomen (Fig. <xref ref-type="fig" rid="F4">4C–D</xref>).</p><p>The differences between the two species are listed in Table <xref ref-type="table" rid="T1">1</xref>.</p></tp:treatment-sec><ref-list><ref id="B2"><mixed-citation xmlns:xlink="http://www.w3.org/1999/xlink" xlink:type="simple"><person-group><name name-style="western"><surname>Bae</surname><given-names>YJ</given-names></name><name name-style="western"><surname>McCafferty</surname><given-names>WP</given-names></name></person-group> (<year>1991</year>) <article-title>Phylogenetic Systematics of the <tp:taxon-name><tp:taxon-name-part taxon-name-part-type="family">Potamanthidae</tp:taxon-name-part></tp:taxon-name> (<tp:taxon-name><tp:taxon-name-part taxon-name-part-type="order">Ephemeroptera</tp:taxon-name-part></tp:taxon-name>).</article-title><source>Transactions of the American Entomological Society</source><volume>117</volume>(<issue>3–4</issue>): <fpage>1</fpage>–<lpage>143</lpage>.</mixed-citation></ref><ref id="B12"><mixed-citation xmlns:xlink="http://www.w3.org/1999/xlink" xlink:type="simple"><person-group><name name-style="western"><surname>Ishiwata</surname><given-names>SI</given-names></name></person-group> (<year>2001</year>) <article-title>A checklist of Japanese <tp:taxon-name><tp:taxon-name-part taxon-name-part-type="order">Ephemeroptera</tp:taxon-name-part></tp:taxon-name>.</article-title> In: <person-group><name name-style="western"><surname>Bae</surname><given-names>YJ</given-names></name></person-group> (<role>Ed.</role>) <issue-title>The 21st Century and Aquatic Entomology in East Asia.</issue-title><source>The Korean Society of Aquatic Entomology, Korea</source>, <fpage>55</fpage>–<lpage>84</lpage>.</mixed-citation></ref><ref id="B26"><mixed-citation xmlns:xlink="http://www.w3.org/1999/xlink" xlink:type="simple"><person-group><name name-style="western"><surname>Zhou</surname><given-names>CF</given-names></name></person-group> (<year>2013</year>) <article-title>A species list of Chinese mayflies (<tp:taxon-name><tp:taxon-name-part taxon-name-part-type="class">Insecta</tp:taxon-name-part></tp:taxon-name>: <tp:taxon-name><tp:taxon-name-part taxon-name-part-type="order">Ephemeroptera</tp:taxon-name-part></tp:taxon-name>). Inland Waters Biology, (Proc. 1<sup>st</sup> Symp.</article-title><source>BSA),</source><volume>6</volume>: <fpage>167</fpage>–<lpage>225</lpage>.</mixed-citation></ref><ref id="B27"><mixed-citation xmlns:xlink="http://www.w3.org/1999/xlink" xlink:type="simple"><person-group><name name-style="western"><surname>Zhou</surname><given-names>CF</given-names></name><name name-style="western"><surname>Su</surname><given-names>CR</given-names></name><name name-style="western"><surname>Gui</surname><given-names>H</given-names></name></person-group> (<year>2015</year>) <source>Outline of Chinese mayflies.</source><publisher-name>Science Press</publisher-name>, <publisher-loc>Beijing</publisher-loc>, <size units="page">310 pp</size>. [In Chinese]</mixed-citation></ref><ref id="B24"><mixed-citation xmlns:xlink="http://www.w3.org/1999/xlink" xlink:type="simple"><person-group><name name-style="western"><surname>Wu</surname><given-names>XY</given-names></name><name name-style="western"><surname>Xu</surname><given-names>XH</given-names></name><name name-style="western"><surname>Zhang</surname><given-names>MY</given-names></name></person-group> (<year>1991</year>) <article-title>Observation on the chorion structure of three species of mayfly by scanning electron microscope.</article-title><source>Journal of Nanjing Normal University</source><volume>14</volume>(<issue>4</issue>): <fpage>110</fpage>–<lpage>113</lpage>. [In Chinese]</mixed-citation></ref><ref id="B25"><mixed-citation xmlns:xlink="http://www.w3.org/1999/xlink" xlink:type="simple"><person-group><name name-style="western"><surname>You</surname><given-names>DS</given-names></name><name name-style="western"><surname>Gui</surname><given-names>H</given-names></name></person-group> (<year>1995</year>) <source><tp:taxon-name><tp:taxon-name-part taxon-name-part-type="order">Ephemeroptera</tp:taxon-name-part></tp:taxon-name>.</source><publisher-name>Science Press</publisher-name>, <publisher-loc>Beijing</publisher-loc>, <size units="page">152 pp</size>. [In Chinese]</mixed-citation></ref><ref id="B23"><mixed-citation xmlns:xlink="http://www.w3.org/1999/xlink" xlink:type="simple"><person-group><name name-style="western"><surname>Wu</surname><given-names>XY</given-names></name></person-group> (<year>1987b</year>) <article-title>A new species of genus <italic><tp:taxon-name><tp:taxon-name-part taxon-name-part-type="genus">Potamanthus</tp:taxon-name-part></tp:taxon-name></italic> (<tp:taxon-name><tp:taxon-name-part taxon-name-part-type="order">Ephemeroptera</tp:taxon-name-part></tp:taxon-name>: <tp:taxon-name><tp:taxon-name-part taxon-name-part-type="family">Potamanthidae</tp:taxon-name-part></tp:taxon-name>) from China.</article-title><source>Acta Zootaxonomica Sinica</source><volume>12</volume>(<issue>3</issue>): <fpage>421</fpage>–<lpage>423</lpage>. [In Chinese]</mixed-citation></ref></ref-list></tp:taxon-treatment>
