# Supplementary material for: ﻿A detailed comparison of two species in the genus Potamanthus Pictet, 1843 from China (Ephemeroptera, Potamanthidae)
Source: Zookeys. 2022 Oct 26;1125:193–205. doi: 10.3897/zookeys.1125.89219 (PMC9836720; doi:10.3897/zookeys.1125.89219)
Supplement: XML Treatment for Potamanthus luteus [file zookeys.1125.89219-treatment2.xml]

<!DOCTYPE tp:taxon-treatment
  PUBLIC "-//TaxonX//DTD Taxonomic Treatment Publishing DTD v0 20100105//EN" "tax-treatment-NSO.dtd">
<tp:taxon-treatment xmlns:tp="http://www.plazi.org/taxpub"><tp:treatment-meta><kwd-group><label>Taxon classification</label><kwd>
              <named-content content-type="kingdom">Animalia</named-content>
            </kwd><kwd>
              <named-content content-type="order">Ephemeroptera</named-content>
            </kwd><kwd>
              <named-content content-type="family">Potamanthidae</named-content>
            </kwd></kwd-group><mixed-citation publication-type="journal"><person-group><name><surname>Li</surname><given-names>Wen-Juan</given-names></name><name><surname>Zhou</surname><given-names>Chang-Fa</given-names></name></person-group><article-title>﻿A detailed comparison of two species in the genus <italic><tp:taxon-name><tp:taxon-name-part taxon-name-part-type="genus" reg="Potamanthus">Potamanthus</tp:taxon-name-part></tp:taxon-name></italic> Pictet, 1843 from China (<tp:taxon-name><tp:taxon-name-part taxon-name-part-type="order">Ephemeroptera</tp:taxon-name-part></tp:taxon-name>, <tp:taxon-name><tp:taxon-name-part taxon-name-part-type="family">Potamanthidae</tp:taxon-name-part></tp:taxon-name>)</article-title><source>Zookeys</source><day>26</day><month>10</month><year>2022</year><volume>1125</volume><fpage>193</fpage><lpage>205</lpage><pub-id pub-id-type="doi">10.3897/zookeys.1125.89219</pub-id></mixed-citation></tp:treatment-meta><tp:nomenclature><label>﻿</label><tp:taxon-name>
            <object-id xmlns:xlink="http://www.w3.org/1999/xlink" content-type="arpha" xlink:type="simple">585EAD22-73DC-50FA-8759-BC480D1F3739</object-id>
            <tp:taxon-name-part taxon-name-part-type="genus" reg="Potamanthus">Potamanthus</tp:taxon-name-part>
            <tp:taxon-name-part taxon-name-part-type="species" reg="luteus">luteus</tp:taxon-name-part>
          </tp:taxon-name><tp:taxon-authority>(Linnaeus, 1767)</tp:taxon-authority><tp:nomenclature-citation-list><tp:nomenclature-citation><tp:taxon-name>
                <tp:taxon-name-part taxon-name-part-type="genus" reg="Ephemera">Ephemera</tp:taxon-name-part>
                <tp:taxon-name-part taxon-name-part-type="species" reg="luteus">luteus</tp:taxon-name-part>
              </tp:taxon-name><comment>Linnaeus, 1767: 906. Type: England.</comment></tp:nomenclature-citation><tp:nomenclature-citation><tp:taxon-name>
                <tp:taxon-name-part taxon-name-part-type="genus" reg="Ephemera">Ephemera</tp:taxon-name-part>
                <tp:taxon-name-part taxon-name-part-type="species" reg="reticulata">reticulata</tp:taxon-name-part>
              </tp:taxon-name><comment>Fourcroy, 1785: 351. Synonymized by <xref ref-type="bibr" rid="B6">Eaton (1871</xref>: 76).</comment></tp:nomenclature-citation><tp:nomenclature-citation><tp:taxon-name>
                <tp:taxon-name-part taxon-name-part-type="genus" reg="Baetis">Baetis</tp:taxon-name-part>
                <tp:taxon-name-part taxon-name-part-type="species" reg="mellea">mellea</tp:taxon-name-part>
              </tp:taxon-name><comment>Curtis, 1834: 121. Types: subimago. Synonymized by <xref ref-type="bibr" rid="B6">Eaton (1871</xref>: 76).</comment></tp:nomenclature-citation><tp:nomenclature-citation><tp:taxon-name>
                <tp:taxon-name-part taxon-name-part-type="genus" reg="Baetis">Baetis</tp:taxon-name-part>
                <tp:taxon-name-part taxon-name-part-type="species" reg="marginalis">marginalis</tp:taxon-name-part>
              </tp:taxon-name><comment>Burmeister, 1839: 801. Types: male and female. Synonymized by <xref ref-type="bibr" rid="B6">Eaton (1871</xref>: 76).</comment></tp:nomenclature-citation><tp:nomenclature-citation><tp:taxon-name>
                <tp:taxon-name-part taxon-name-part-type="genus" reg="Ephemera">Ephemera</tp:taxon-name-part>
                <tp:taxon-name-part taxon-name-part-type="species" reg="flavicans">flavicans</tp:taxon-name-part>
              </tp:taxon-name><comment>Rambur, 1842: 296. Types: male and female, from Paris, France. Synonymized by <xref ref-type="bibr" rid="B6">Eaton (1871</xref>: 76).</comment></tp:nomenclature-citation><tp:nomenclature-citation><tp:taxon-name>
                <tp:taxon-name-part taxon-name-part-type="genus" reg="Ephemera">Ephemera</tp:taxon-name-part>
                <tp:taxon-name-part taxon-name-part-type="species" reg="chlorotica">chlorotica</tp:taxon-name-part>
              </tp:taxon-name><comment>Rambur, 1842: 296. Types: male and female subimagoes, from Paris, France. Synonymized by <xref ref-type="bibr" rid="B21">Walker (1853</xref>: 539).</comment></tp:nomenclature-citation><tp:nomenclature-citation><tp:taxon-name>
                <tp:taxon-name-part taxon-name-part-type="genus" reg="Potamanthus">Potamanthus</tp:taxon-name-part>
                <tp:taxon-name-part taxon-name-part-type="species" reg="luteus">luteus</tp:taxon-name-part>
              </tp:taxon-name><comment>(Linnaeus): <xref ref-type="bibr" rid="B18">Pictet 1843</xref>: 205; Eaton 1884: 79.</comment></tp:nomenclature-citation><tp:nomenclature-citation><tp:taxon-name>
                <tp:taxon-name-part taxon-name-part-type="genus" reg="Potamanthus">Potamanthus</tp:taxon-name-part>
                <tp:taxon-name-part taxon-name-part-type="species" reg="ferreri">ferreri</tp:taxon-name-part>
              </tp:taxon-name><comment>Pictet, 1843: 203. Types: male, from Italy. Synonymized by <xref ref-type="bibr" rid="B2">Bae and McCafferty (1991</xref>: 51).</comment></tp:nomenclature-citation><tp:nomenclature-citation><tp:taxon-name>
                <tp:taxon-name-part taxon-name-part-type="genus" reg="Eucharidis">Eucharidis</tp:taxon-name-part>
                <tp:taxon-name-part taxon-name-part-type="species" reg="reaumurii">reaumurii</tp:taxon-name-part>
              </tp:taxon-name><comment>Joly &amp; Joly, 1876: 314. Types: nymph. Synonymized by Eaton (1884: 79).</comment></tp:nomenclature-citation><tp:nomenclature-citation><tp:taxon-name>
                <tp:taxon-name-part taxon-name-part-type="genus" reg="Potamanthus">Potamanthus</tp:taxon-name-part>
              </tp:taxon-name><comment>na Imanishi, 1940: 180, fig. 2 (nymph). Synonymized by <xref ref-type="bibr" rid="B2">Bae and McCafferty (1991</xref>: 54).</comment></tp:nomenclature-citation><tp:nomenclature-citation><tp:taxon-name>
                <tp:taxon-name-part taxon-name-part-type="genus" reg="Potamanthus">Potamanthus</tp:taxon-name-part>
              </tp:taxon-name><comment>naa Imanishi, 1940: 181 (nymph). Synonymized by <xref ref-type="bibr" rid="B2">Bae and McCafferty (1991</xref>: 54).</comment></tp:nomenclature-citation><tp:nomenclature-citation><tp:taxon-name>
                <tp:taxon-name-part taxon-name-part-type="genus" reg="Potamanthus">Potamanthus</tp:taxon-name-part>
                <tp:taxon-name-part taxon-name-part-type="species" reg="luteus">luteus</tp:taxon-name-part>
              </tp:taxon-name><comment>: <xref ref-type="bibr" rid="B22">Wu 1987a</xref>: 336 (female, first record from China); <xref ref-type="bibr" rid="B25">You and Gui 1995</xref>: 115, fig. 122 (male); <xref ref-type="bibr" rid="B3">Bauernfeind and Soldán 2012</xref>: 634 (adult, nymph, egg).</comment></tp:nomenclature-citation><tp:nomenclature-citation><tp:taxon-name><tp:taxon-name-part taxon-name-part-type="genus" reg="Potamanthus">Potamanthus</tp:taxon-name-part> (<tp:taxon-name-part taxon-name-part-type="subgenus" reg="Patamanthus">Patamanthus</tp:taxon-name-part>) <tp:taxon-name-part taxon-name-part-type="species" reg="luteus">luteus</tp:taxon-name-part> <tp:taxon-name-part taxon-name-part-type="subspecies" reg="oriens">oriens</tp:taxon-name-part></tp:taxon-name><comment>: <xref ref-type="bibr" rid="B2">Bae and McCafferty 1991</xref>: 54, fig. 4, 125 (subspecies established); <xref ref-type="bibr" rid="B1">Bae 1997</xref>: 408; <xref ref-type="bibr" rid="B26">Zhou 2013</xref>: 202; <xref ref-type="bibr" rid="B27">Zhou et al. 2015</xref>: 252.</comment></tp:nomenclature-citation><tp:nomenclature-citation><tp:taxon-name>
                <tp:taxon-name-part taxon-name-part-type="genus" reg="Potamanthus">Potamanthus</tp:taxon-name-part>
                <tp:taxon-name-part taxon-name-part-type="species" reg="luteus">luteus</tp:taxon-name-part>
                <tp:taxon-name-part taxon-name-part-type="subspecies" reg="oriens">oriens</tp:taxon-name-part>
              </tp:taxon-name><comment>: <xref ref-type="bibr" rid="B19">Quan et al. 2002</xref>: 257.</comment></tp:nomenclature-citation></tp:nomenclature-citation-list></tp:nomenclature><tp:treatment-sec sec-type="distribution" id="SECID0EDIAG"><title>Distribution.</title><p>China (Heilongjiang and Jilin Province); Palearctic and Oriental. From England east through Europe and Asia Minor, south to North Africa.</p></tp:treatment-sec><tp:treatment-sec sec-type="description" id="SECID0EIIAG"><title>Description.</title><p>see <xref ref-type="bibr" rid="B2">Bae and McCafferty (1991)</xref> or <xref ref-type="bibr" rid="B3">Bauernfeind and Soldán (2012)</xref>.</p></tp:treatment-sec><tp:treatment-sec sec-type="diagnosis" id="SECID0EWIAG"><title>Diagnosis.</title><p>see diagnosis of <italic><tp:taxon-name><tp:taxon-name-part taxon-name-part-type="genus" reg="Potamanthus">P.</tp:taxon-name-part><tp:taxon-name-part taxon-name-part-type="species" reg="huoshanensis">huoshanensis</tp:taxon-name-part></tp:taxon-name></italic>. Males of this species can be identified by the more distinct color of the wings and penial lobes (Figs <xref ref-type="fig" rid="F5">5E–H</xref>, <xref ref-type="fig" rid="F6">6</xref>) and the foretibiae longer than the tarsi (Fig. <xref ref-type="fig" rid="F4">4A, C</xref>). The nymphs can be distinguished by the slightly larger mandibular tusks, longer foretibiae (Figs <xref ref-type="fig" rid="F2">2I, L</xref>, <xref ref-type="fig" rid="F3">3E–H</xref>) and apical segment of the maxillary palpi (Fig. <xref ref-type="fig" rid="F3">3K, L</xref>).</p></tp:treatment-sec><tp:treatment-sec sec-type="remarks" id="SECID0E6JAG"><title>Remarks.</title><p><xref ref-type="bibr" rid="B2">Bae and McCafferty (1991)</xref> mentioned that the nymphs of the subspecies <italic><tp:taxon-name><tp:taxon-name-part taxon-name-part-type="genus" reg="Potamanthus">Potamanthus</tp:taxon-name-part><tp:taxon-name-part taxon-name-part-type="species" reg="luteus">luteus</tp:taxon-name-part><tp:taxon-name-part taxon-name-part-type="subspecies" reg="oriens">oriens</tp:taxon-name-part></tp:taxon-name></italic> have very pointed anterolateral projections of the pronotal and vestigial spine-row on the forefemora. In our material, the former character is distinct, and the transverse spine-row was not recognizable, which is consistent with the description of European <italic><tp:taxon-name><tp:taxon-name-part taxon-name-part-type="genus" reg="Potamanthus">P.</tp:taxon-name-part><tp:taxon-name-part taxon-name-part-type="species" reg="luteus">luteus</tp:taxon-name-part></tp:taxon-name></italic> provided by <xref ref-type="bibr" rid="B3">Bauernfeind and Soldán (2012)</xref>. However, we do not know whether this variation is just at the population level or representative of different subspecies or geographical populations, because we have no material from abroad for comparison.</p><p>In the present comparison and photos, we can see clearly that <italic><tp:taxon-name><tp:taxon-name-part taxon-name-part-type="genus" reg="Potamanthus">P.</tp:taxon-name-part><tp:taxon-name-part taxon-name-part-type="species" reg="huoshanensis">huoshanensis</tp:taxon-name-part></tp:taxon-name></italic> and <italic><tp:taxon-name><tp:taxon-name-part taxon-name-part-type="genus" reg="Potamanthus">P.</tp:taxon-name-part><tp:taxon-name-part taxon-name-part-type="species" reg="luteus">luteus</tp:taxon-name-part><tp:taxon-name-part taxon-name-part-type="subspecies" reg="oriens">oriens</tp:taxon-name-part></tp:taxon-name></italic> are extremely similar in both nymphal and imaginal structures. The differences between them are very slight . Therefore, it is not surprising that <xref ref-type="bibr" rid="B2">Bae and McCafferty (1991)</xref> recognized Japanese materials of <italic><tp:taxon-name><tp:taxon-name-part taxon-name-part-type="genus" reg="Potamanthus">P.</tp:taxon-name-part><tp:taxon-name-part taxon-name-part-type="species" reg="huoshanensis">huoshanensis</tp:taxon-name-part></tp:taxon-name></italic> as <italic><tp:taxon-name><tp:taxon-name-part taxon-name-part-type="genus" reg="Potamanthus">P.</tp:taxon-name-part><tp:taxon-name-part taxon-name-part-type="species" reg="luteus">luteus</tp:taxon-name-part><tp:taxon-name-part taxon-name-part-type="subspecies" reg="oriens">oriens</tp:taxon-name-part></tp:taxon-name></italic>, which was later corrected by <xref ref-type="bibr" rid="B12">Ishiwata (2001)</xref>.</p><p>The distribution of <italic><tp:taxon-name><tp:taxon-name-part taxon-name-part-type="genus" reg="Potamanthus">P.</tp:taxon-name-part><tp:taxon-name-part taxon-name-part-type="species" reg="luteus">luteus</tp:taxon-name-part></tp:taxon-name></italic> is wide, from Africa to Japan. In contrast, <italic><tp:taxon-name><tp:taxon-name-part taxon-name-part-type="genus" reg="Potamanthus">P.</tp:taxon-name-part><tp:taxon-name-part taxon-name-part-type="species" reg="huoshanensis">huoshanensis</tp:taxon-name-part></tp:taxon-name></italic> was reported from three allopatric sites in Japan and China. Biogeographic and genetic studies at the population level are required for these species.</p><p>At the generic level, the definitions of the genera <italic><tp:taxon-name><tp:taxon-name-part taxon-name-part-type="genus" reg="Potamanthus">Potamanthus</tp:taxon-name-part></tp:taxon-name></italic> and <italic><tp:taxon-name><tp:taxon-name-part taxon-name-part-type="genus" reg="Potamanthodes">Potamanthodes</tp:taxon-name-part></tp:taxon-name></italic> were updated by <xref ref-type="bibr" rid="B16">Li and Zhou (2022)</xref> and confirmed by the characters presented in this study.</p></tp:treatment-sec><tp:treatment-sec><!--Section generated to contain objects referenced in tp:taxon-treatment.--><fig id="F5" position="float" orientation="portrait"><object-id xmlns:xlink="http://www.w3.org/1999/xlink" content-type="doi" xlink:type="simple">10.3897/zookeys.1125.89219.figure5</object-id><object-id xmlns:xlink="http://www.w3.org/1999/xlink" content-type="arpha" xlink:type="simple">28B77CBB-F180-5ED9-8388-53BA0B24523A</object-id><label>Figure 5.</label><caption><p>Male head, female head, forewing and hindwing of two <italic><tp:taxon-name><tp:taxon-name-part taxon-name-part-type="genus" reg="Potamanthus">Potamanthus</tp:taxon-name-part></tp:taxon-name></italic> species: <bold>A, B, E, F</bold><italic><tp:taxon-name><tp:taxon-name-part taxon-name-part-type="genus" reg="Potamanthus">P.</tp:taxon-name-part><tp:taxon-name-part taxon-name-part-type="species" reg="huoshanensis">huoshanensis</tp:taxon-name-part></tp:taxon-name></italic> and <bold>C, D, G, H</bold><italic><tp:taxon-name><tp:taxon-name-part taxon-name-part-type="genus" reg="Potamanthus">P.</tp:taxon-name-part><tp:taxon-name-part taxon-name-part-type="species" reg="luteus">luteus</tp:taxon-name-part></tp:taxon-name></italic>.</p></caption><graphic xmlns:xlink="http://www.w3.org/1999/xlink" xlink:href="zookeys-1125-193_article-89219__-g005.jpg" position="float" orientation="portrait" xlink:type="simple" id="oo_762479.jpg"><uri content-type="original_file" xlink:type="simple">https://binary.pensoft.net/fig/762479</uri></graphic></fig><fig id="F6" position="float" orientation="portrait"><object-id xmlns:xlink="http://www.w3.org/1999/xlink" content-type="doi" xlink:type="simple">10.3897/zookeys.1125.89219.figure6</object-id><object-id xmlns:xlink="http://www.w3.org/1999/xlink" content-type="arpha" xlink:type="simple">289AEFEF-E7C4-528B-9404-E18330A0E13B</object-id><label>Figure 6.</label><caption><p>Genitalia (ventral and dorsal view) and penis (ventral, dorsal and lateral view) of two <italic><tp:taxon-name><tp:taxon-name-part taxon-name-part-type="genus" reg="Potamanthus">Potamanthus</tp:taxon-name-part></tp:taxon-name></italic> species: <bold>A–E</bold><italic><tp:taxon-name><tp:taxon-name-part taxon-name-part-type="genus" reg="Potamanthus">P.</tp:taxon-name-part><tp:taxon-name-part taxon-name-part-type="species" reg="huoshanensis">huoshanensis</tp:taxon-name-part></tp:taxon-name></italic> and <bold>F–J</bold><italic><tp:taxon-name><tp:taxon-name-part taxon-name-part-type="genus" reg="Potamanthus">P.</tp:taxon-name-part><tp:taxon-name-part taxon-name-part-type="species" reg="luteus">luteus</tp:taxon-name-part></tp:taxon-name></italic>.</p></caption><graphic xmlns:xlink="http://www.w3.org/1999/xlink" xlink:href="zookeys-1125-193_article-89219__-g006.jpg" position="float" orientation="portrait" xlink:type="simple" id="oo_762480.jpg"><uri content-type="original_file" xlink:type="simple">https://binary.pensoft.net/fig/762480</uri></graphic></fig><fig id="F4" position="float" orientation="portrait"><object-id xmlns:xlink="http://www.w3.org/1999/xlink" content-type="doi" xlink:type="simple">10.3897/zookeys.1125.89219.figure4</object-id><object-id xmlns:xlink="http://www.w3.org/1999/xlink" content-type="arpha" xlink:type="simple">E62B4FEB-3FD0-5686-A5AF-F8FA11A79165</object-id><label>Figure 4.</label><caption><p>Male and female adult morphology of two <italic><tp:taxon-name><tp:taxon-name-part taxon-name-part-type="genus" reg="Potamanthus">Potamanthus</tp:taxon-name-part></tp:taxon-name></italic> species: <bold>A, B</bold><italic><tp:taxon-name><tp:taxon-name-part taxon-name-part-type="genus" reg="Potamanthus">P.</tp:taxon-name-part><tp:taxon-name-part taxon-name-part-type="species" reg="huoshanensis">huoshanensis</tp:taxon-name-part></tp:taxon-name></italic> and <bold>C, D</bold><italic><tp:taxon-name><tp:taxon-name-part taxon-name-part-type="genus" reg="Potamanthus">P.</tp:taxon-name-part><tp:taxon-name-part taxon-name-part-type="species" reg="luteus">luteus</tp:taxon-name-part></tp:taxon-name></italic>.</p></caption><graphic xmlns:xlink="http://www.w3.org/1999/xlink" xlink:href="zookeys-1125-193_article-89219__-g004.jpg" position="float" orientation="portrait" xlink:type="simple" id="oo_762478.jpg"><uri content-type="original_file" xlink:type="simple">https://binary.pensoft.net/fig/762478</uri></graphic></fig><fig id="F2" position="float" orientation="portrait"><object-id xmlns:xlink="http://www.w3.org/1999/xlink" content-type="doi" xlink:type="simple">10.3897/zookeys.1125.89219.figure2</object-id><object-id xmlns:xlink="http://www.w3.org/1999/xlink" content-type="arpha" xlink:type="simple">5CE123F7-2C4D-5FF9-8DC9-52B6B63519E8</object-id><label>Figure 2.</label><caption><p>Male and female head, thorax, foreleg claw, foreleg, midleg and hindleg of nymph of two <italic><tp:taxon-name><tp:taxon-name-part taxon-name-part-type="genus" reg="Potamanthus">Potamanthus</tp:taxon-name-part></tp:taxon-name></italic> species: <bold>A–D, I–K</bold><italic><tp:taxon-name><tp:taxon-name-part taxon-name-part-type="genus" reg="Potamanthus">P.</tp:taxon-name-part><tp:taxon-name-part taxon-name-part-type="species" reg="huoshanensis">huoshanensis</tp:taxon-name-part></tp:taxon-name></italic> and <bold>E–H, L–N</bold><italic><tp:taxon-name><tp:taxon-name-part taxon-name-part-type="genus" reg="Potamanthus">P.</tp:taxon-name-part><tp:taxon-name-part taxon-name-part-type="species" reg="luteus">luteus</tp:taxon-name-part></tp:taxon-name></italic>.</p></caption><graphic xmlns:xlink="http://www.w3.org/1999/xlink" xlink:href="zookeys-1125-193_article-89219__-g002.jpg" position="float" orientation="portrait" xlink:type="simple" id="oo_762476.jpg"><uri content-type="original_file" xlink:type="simple">https://binary.pensoft.net/fig/762476</uri></graphic></fig><fig id="F3" position="float" orientation="portrait"><object-id xmlns:xlink="http://www.w3.org/1999/xlink" content-type="doi" xlink:type="simple">10.3897/zookeys.1125.89219.figure3</object-id><object-id xmlns:xlink="http://www.w3.org/1999/xlink" content-type="arpha" xlink:type="simple">A3261A83-28EC-5721-8A5F-4781A806EC9D</object-id><label>Figure 3.</label><caption><p>Labrum, hypopharynx, left mandible, right mandible, maxilla and labium of nymph mouthparts of two <italic><tp:taxon-name><tp:taxon-name-part taxon-name-part-type="genus" reg="Potamanthus">Potamanthus</tp:taxon-name-part></tp:taxon-name></italic> species: <bold>A, C, E, G, I, K, M</bold><italic><tp:taxon-name><tp:taxon-name-part taxon-name-part-type="genus" reg="Potamanthus">P.</tp:taxon-name-part><tp:taxon-name-part taxon-name-part-type="species" reg="huoshanensis">huoshanensis</tp:taxon-name-part></tp:taxon-name></italic> and <bold>B, D, F, H, J, L, N</bold><italic><tp:taxon-name><tp:taxon-name-part taxon-name-part-type="genus" reg="Potamanthus">P.</tp:taxon-name-part><tp:taxon-name-part taxon-name-part-type="species" reg="luteus">luteus</tp:taxon-name-part></tp:taxon-name></italic>. dd: distal dentisetae; dp: proximal dentisetae.</p></caption><graphic xmlns:xlink="http://www.w3.org/1999/xlink" xlink:href="zookeys-1125-193_article-89219__-g003.jpg" position="float" orientation="portrait" xlink:type="simple" id="oo_762477.jpg"><uri content-type="original_file" xlink:type="simple">https://binary.pensoft.net/fig/762477</uri></graphic></fig></tp:treatment-sec><ref-list><ref id="B6"><mixed-citation xmlns:xlink="http://www.w3.org/1999/xlink" xlink:type="simple"><person-group><name name-style="western"><surname>Eaton</surname><given-names>AE</given-names></name></person-group> (<year>1871</year>) A monograph on the <tp:taxon-name><tp:taxon-name-part taxon-name-part-type="family">Ephemeridae</tp:taxon-name-part></tp:taxon-name>. Transactions of the Entomological Society of London, 164 pp.</mixed-citation></ref><ref id="B21"><mixed-citation xmlns:xlink="http://www.w3.org/1999/xlink" xlink:type="simple"><person-group><name name-style="western"><surname>Walker</surname><given-names>F</given-names></name></person-group> (<year>1853</year>) List of the specimens of neuropterous insects in the collection of the British Museum, Part III (<tp:taxon-name><tp:taxon-name-part taxon-name-part-type="family">Termitidae</tp:taxon-name-part></tp:taxon-name> – <tp:taxon-name><tp:taxon-name-part taxon-name-part-type="family">Ephemeridae</tp:taxon-name-part></tp:taxon-name>): 533–585.</mixed-citation></ref><ref id="B18"><mixed-citation xmlns:xlink="http://www.w3.org/1999/xlink" xlink:type="simple"><person-group><name name-style="western"><surname>Pictet</surname><given-names>FJ</given-names></name></person-group> (<year>1843</year>) <source>Histoire naturelle générale et particulaire des Insectes Névroptères–Famille des Ephemerines. Baillière édit.</source><publisher-name>, Paris: Kessmann et Cherbuliez édit.</publisher-name>, <publisher-loc>aussi à Genève</publisher-loc>, <size units="page">319 pp</size>. <ext-link xlink:type="simple" ext-link-type="doi" xlink:href="10.5962/bhl.title.48625">https://doi.org/10.5962/bhl.title.48625</ext-link></mixed-citation></ref><ref id="B2"><mixed-citation xmlns:xlink="http://www.w3.org/1999/xlink" xlink:type="simple"><person-group><name name-style="western"><surname>Bae</surname><given-names>YJ</given-names></name><name name-style="western"><surname>McCafferty</surname><given-names>WP</given-names></name></person-group> (<year>1991</year>) <article-title>Phylogenetic Systematics of the <tp:taxon-name><tp:taxon-name-part taxon-name-part-type="family">Potamanthidae</tp:taxon-name-part></tp:taxon-name> (<tp:taxon-name><tp:taxon-name-part taxon-name-part-type="order">Ephemeroptera</tp:taxon-name-part></tp:taxon-name>).</article-title><source>Transactions of the American Entomological Society</source><volume>117</volume>(<issue>3–4</issue>): <fpage>1</fpage>–<lpage>143</lpage>.</mixed-citation></ref><ref id="B22"><mixed-citation xmlns:xlink="http://www.w3.org/1999/xlink" xlink:type="simple"><person-group><name name-style="western"><surname>Wu</surname><given-names>XY</given-names></name></person-group> (<year>1987a</year>) <article-title>A new generic record of the Chinese <tp:taxon-name><tp:taxon-name-part taxon-name-part-type="family">Potamanthidae</tp:taxon-name-part></tp:taxon-name> – <italic><tp:taxon-name><tp:taxon-name-part taxon-name-part-type="genus">Potamanthus</tp:taxon-name-part></tp:taxon-name></italic> Pictet.</article-title><source>Acta Zootaxonomica Sinica</source><volume>12</volume>(<issue>3</issue>): <fpage>336</fpage>. [In Chinese]</mixed-citation></ref><ref id="B25"><mixed-citation xmlns:xlink="http://www.w3.org/1999/xlink" xlink:type="simple"><person-group><name name-style="western"><surname>You</surname><given-names>DS</given-names></name><name name-style="western"><surname>Gui</surname><given-names>H</given-names></name></person-group> (<year>1995</year>) <source><tp:taxon-name><tp:taxon-name-part taxon-name-part-type="order">Ephemeroptera</tp:taxon-name-part></tp:taxon-name>.</source><publisher-name>Science Press</publisher-name>, <publisher-loc>Beijing</publisher-loc>, <size units="page">152 pp</size>. [In Chinese]</mixed-citation></ref><ref id="B3"><mixed-citation xmlns:xlink="http://www.w3.org/1999/xlink" xlink:type="simple"><person-group><name name-style="western"><surname>Bauernfeind</surname><given-names>E</given-names></name><name name-style="western"><surname>Soldán</surname><given-names>T</given-names></name></person-group> (<year>2012</year>) <source>The Mayflies of Europe (<tp:taxon-name><tp:taxon-name-part taxon-name-part-type="order">Ephemeroptera</tp:taxon-name-part></tp:taxon-name>).</source><publisher-name>Apollo Books</publisher-name>, <publisher-loc>Ollerup</publisher-loc>, <size units="page">781 pp</size>. <ext-link xlink:type="simple" ext-link-type="doi" xlink:href="10.1163/9789004260887">https://doi.org/10.1163/9789004260887</ext-link></mixed-citation></ref><ref id="B1"><mixed-citation xmlns:xlink="http://www.w3.org/1999/xlink" xlink:type="simple"><person-group><name name-style="western"><surname>Bae</surname><given-names>YJ</given-names></name></person-group> (<year>1997</year>) <article-title>A historical review of <tp:taxon-name><tp:taxon-name-part taxon-name-part-type="order">Ephemeroptera</tp:taxon-name-part></tp:taxon-name> systematics in northeast Asia.</article-title> In: <person-group><name name-style="western"><surname>Landolt</surname><given-names>P</given-names></name><name name-style="western"><surname>Sartori</surname><given-names>M</given-names></name></person-group> (<role>Eds</role>) <issue-title>Ephemeroptera &amp; Plecoptera: Biology - Ecology - Systematics.</issue-title><source>Mauron + Tinguely &amp; Lachat SA, Moncor, Fribourg, Switzerland</source>, <fpage>405</fpage>–<lpage>417</lpage>.</mixed-citation></ref><ref id="B26"><mixed-citation xmlns:xlink="http://www.w3.org/1999/xlink" xlink:type="simple"><person-group><name name-style="western"><surname>Zhou</surname><given-names>CF</given-names></name></person-group> (<year>2013</year>) <article-title>A species list of Chinese mayflies (<tp:taxon-name><tp:taxon-name-part taxon-name-part-type="class">Insecta</tp:taxon-name-part></tp:taxon-name>: <tp:taxon-name><tp:taxon-name-part taxon-name-part-type="order">Ephemeroptera</tp:taxon-name-part></tp:taxon-name>). Inland Waters Biology, (Proc. 1<sup>st</sup> Symp.</article-title><source>BSA),</source><volume>6</volume>: <fpage>167</fpage>–<lpage>225</lpage>.</mixed-citation></ref><ref id="B27"><mixed-citation xmlns:xlink="http://www.w3.org/1999/xlink" xlink:type="simple"><person-group><name name-style="western"><surname>Zhou</surname><given-names>CF</given-names></name><name name-style="western"><surname>Su</surname><given-names>CR</given-names></name><name name-style="western"><surname>Gui</surname><given-names>H</given-names></name></person-group> (<year>2015</year>) <source>Outline of Chinese mayflies.</source><publisher-name>Science Press</publisher-name>, <publisher-loc>Beijing</publisher-loc>, <size units="page">310 pp</size>. [In Chinese]</mixed-citation></ref><ref id="B19"><mixed-citation xmlns:xlink="http://www.w3.org/1999/xlink" xlink:type="simple"><person-group><name name-style="western"><surname>Quan</surname><given-names>YT</given-names></name><name name-style="western"><surname>Bae</surname><given-names>YJ</given-names></name><name name-style="western"><surname>Jung</surname><given-names>JC</given-names></name><name name-style="western"><surname>Lee</surname><given-names>JW</given-names></name></person-group> (<year>2002</year>) <tp:taxon-name><tp:taxon-name-part taxon-name-part-type="order">Ephemeroptera</tp:taxon-name-part></tp:taxon-name> (<tp:taxon-name><tp:taxon-name-part taxon-name-part-type="class">Insecta</tp:taxon-name-part></tp:taxon-name>) fauna of Northeast China. <tp:taxon-name><tp:taxon-name-part taxon-name-part-type="class">Insecta</tp:taxon-name-part></tp:taxon-name> Koreana 19(3, 4): 241–269.</mixed-citation></ref><ref id="B12"><mixed-citation xmlns:xlink="http://www.w3.org/1999/xlink" xlink:type="simple"><person-group><name name-style="western"><surname>Ishiwata</surname><given-names>SI</given-names></name></person-group> (<year>2001</year>) <article-title>A checklist of Japanese <tp:taxon-name><tp:taxon-name-part taxon-name-part-type="order">Ephemeroptera</tp:taxon-name-part></tp:taxon-name>.</article-title> In: <person-group><name name-style="western"><surname>Bae</surname><given-names>YJ</given-names></name></person-group> (<role>Ed.</role>) <issue-title>The 21st Century and Aquatic Entomology in East Asia.</issue-title><source>The Korean Society of Aquatic Entomology, Korea</source>, <fpage>55</fpage>–<lpage>84</lpage>.</mixed-citation></ref><ref id="B16"><mixed-citation xmlns:xlink="http://www.w3.org/1999/xlink" xlink:type="simple"><person-group><name name-style="western"><surname>Li</surname><given-names>WJ</given-names></name><name name-style="western"><surname>Zhou</surname><given-names>CF</given-names></name></person-group> (<year>2022</year>) The first description of the nymph of <italic><tp:taxon-name><tp:taxon-name-part taxon-name-part-type="genus">Potamanthodes</tp:taxon-name-part><tp:taxon-name-part taxon-name-part-type="species">macrophthalmus</tp:taxon-name-part></tp:taxon-name></italic> You, 1984 and reinstatements of the genera <italic><tp:taxon-name><tp:taxon-name-part taxon-name-part-type="genus">Potamanthodes</tp:taxon-name-part></tp:taxon-name></italic> Ulmer, 1920 and <italic><tp:taxon-name><tp:taxon-name-part taxon-name-part-type="genus">Stygifloris</tp:taxon-name-part></tp:taxon-name></italic> Bae, McCafferty and Edmunds, 1990 (<tp:taxon-name><tp:taxon-name-part taxon-name-part-type="order">Ephemeroptera</tp:taxon-name-part></tp:taxon-name>: <tp:taxon-name><tp:taxon-name-part taxon-name-part-type="family">Potamanthidae</tp:taxon-name-part></tp:taxon-name>). Aquatic Insects. <ext-link xlink:type="simple" ext-link-type="doi" xlink:href="10.1080/01650424.2022.2074043">https://doi.org/10.1080/01650424.2022.2074043</ext-link></mixed-citation></ref></ref-list></tp:taxon-treatment>
